# Supplementary material for: Identification of proteins associated with development of psoriatic arthritis in peripheral blood mononuclear cells: a quantitative iTRAQ-based proteomics study
Source: J Transl Med. 2021 Aug 3;19:331. doi: 10.1186/s12967-021-03006-x (PMC8336315; doi:10.1186/s12967-021-03006-x)
Supplement: Supplementary file 4 — Additional file 4. The list of significantly changed proteins in the comparison of all psoriatic patients versus healthy controls, PsO group versus healthy controls, PsA group versus healthy controls, and PsA group versus PsO group, respectively. [file 12967_2021_3006_MOESM4_ESM.xlsx]

## Sheet: PsvsHC
	logFC	adj.P.Val	-log10p-value
EIF3M	0.921043	2.45684e-07	6.60962
RPLP2	0.827317	5.08304e-06	5.29388
AIF1	1.30624	4.34257e-05	4.36225
EIF1AY	0.943186	4.38672e-05	4.35786
RPS24	1.08683	4.73129e-05	4.32502
S100A10	0.998733	4.92052e-05	4.30799
SET	0.691793	6.8726e-05	4.16288
TXNL4A	0.847991	0.000117127	3.93134
SUB1	0.84478	0.000147028	3.8326
SAMD9	0.669398	0.000152241	3.81747
RANBP1	0.684655	0.000187407	3.72721
LYAR	0.738669	0.000197151	3.7052
ENO1	0.372499	0.000295809	3.52899
FLOT1	-0.425983	0.000302699	3.51899
HNRNPD	0.755636	0.000332493	3.47822
PPCS	0.449987	0.000339983	3.46854
S100A4	0.700517	0.000379723	3.42053
RPS9	0.731691	0.000415102	3.38185
VAT1	-0.784205	0.000452967	3.34393
DNAJC9	0.564805	0.000469714	3.32817
FUS	0.670227	0.000489124	3.31058
HMGCL	-0.555662	0.000554357	3.25621
EIF5A	0.816179	0.000647259	3.18892
RBM39	0.657899	0.000647596	3.1887
SSB	0.473974	0.000679215	3.16799
MSN	0.382841	0.000883995	3.05355
EEF1A1P5	0.519414	0.000923041	3.03478
GAR1	0.787445	0.000967452	3.01437
CTSD	0.447612	0.00097225	3.01222
RANGAP1	0.66185	0.000988717	3.00493
CALM1	0.498065	0.00100808	2.99651
MAVS	-0.608635	0.00103051	2.98695
NDUFB1	0.600676	0.0010333	2.98577
CDIPT	-0.478866	0.0010622	2.97379
COPS8	-0.494163	0.00107302	2.96939
NUDC	0.341854	0.00114338	2.94181
SNX6	0.496867	0.00115185	2.9386
CNP	-0.467616	0.00116519	2.9336
CDC37	0.412798	0.00117893	2.92851
ATXN10	0.586317	0.00123313	2.90899
ARFGEF2	0.800041	0.00123693	2.90765
COX7A2	0.784787	0.00130863	2.88318
GREB1L	-0.600574	0.00136683	2.86429
ACO1	-0.457068	0.00141504	2.84923
NFIB	-0.644896	0.00147201	2.83209
RPS8	0.618863	0.00153012	2.81527
HSP90AB1	0.448483	0.00154342	2.81151
PSME2	0.659941	0.0016092	2.79339
TPI1	0.377453	0.00163911	2.78539
HMOX2	0.886279	0.00169568	2.77066
CDV3	0.401955	0.00171391	2.76601
IAH1	0.437723	0.00182121	2.73964
ANK1	-0.522174	0.00188932	2.72369
TPT1	0.667905	0.00192175	2.7163
SYNCRIP	0.671825	0.00193871	2.71249
COTL1	0.593668	0.00197331	2.7048
XRCC6	0.55064	0.00202714	2.69312
AHNAK	0.627395	0.00208859	2.68015
EEF1D	0.387394	0.00237313	2.62468
PSM8	-0.283613	0.00268348	2.5713
TPM2	1.1063	0.00282047	2.54968
STK38	0.410315	0.0028785	2.54083
SRSF1	0.629641	0.00303312	2.51811
MRPS36	-0.536177	0.00305309	2.51526
C6orf25	-0.449209	0.00308297	2.51103
PDLIM2	0.944218	0.00324637	2.4886
VPS13C	-0.311154	0.00325972	2.48682
IGHM	-0.589799	0.00326056	2.48671
SRP9	0.501694	0.00326531	2.48608
WBP2	-0.470397	0.00326644	2.48593
NCL	0.510341	0.00342995	2.46471
SKP1	0.428623	0.00351892	2.45359
SNAPIN	0.339916	0.00352903	2.45234
RPL28	0.361528	0.00359506	2.44429
EIF4H	0.443591	0.00368416	2.43366
RPS7	0.53362	0.00371127	2.43048
LGALS1	0.626945	0.00377188	2.42344
RPL23A	0.573998	0.00383218	2.41655
CPNE2	-0.674318	0.00384582	2.41501
VPS36	0.377797	0.00386142	2.41325
PSME1	0.431007	0.00390545	2.40833
STIM1	-0.561943	0.00398421	2.39966
HNRNPAB	0.399218	0.00401888	2.3959
PRDX1	0.305134	0.00401993	2.39578
ARHGEF2	-0.345938	0.00405284	2.39224
HPX	-0.728947	0.00409539	2.38771
HIST3H2BB	0.766371	0.00418932	2.37786
HMGB1	0.546271	0.00421157	2.37556
HNRNPA1	0.65319	0.00422924	2.37374
TOR4A	-0.454657	0.00428669	2.36788
HBA1	-1.58552	0.00431443	2.36508
RPL7	0.448441	0.00436623	2.35989
OTUB1	0.403324	0.00438457	2.35807
EIF2B2	1.28797	0.0044154	2.35503
HBB	-1.67937	0.00443746	2.35287
PPIA	0.349804	0.00457527	2.33958
RPL4	0.387549	0.00457925	2.33921
DIAPH1	0.345517	0.00460968	2.33633
RPS12	0.618274	0.00468302	2.32947
PDAP1	0.480992	0.00491022	2.3089
PLSCR1	-0.611406	0.00496184	2.30436
EEF1B2	0.39108	0.00509383	2.29296
MPST	-0.514628	0.00518577	2.28519
ABHD16A	-0.420467	0.00522226	2.28214
TPD52L2	0.318441	0.00525482	2.27944
EIF2S2	0.440497	0.00526946	2.27823
ME2	-0.361542	0.00540235	2.26742
ART4	-0.676885	0.00542657	2.26547
C7orf55	0.431963	0.00545636	2.2631
HEBP1	0.393772	0.00559574	2.25214
CTSB	0.711568	0.00562324	2.25001
NDUFS1	-0.309001	0.0057954	2.23692
C1QBP	0.475169	0.00583128	2.23424
PABPN1	0.562225	0.00585801	2.23225
ABHD11	-0.516729	0.00591986	2.22769
CROCC	0.820357	0.00596644	2.22429
SH3BGRL	0.31123	0.00622492	2.20587
STMN1	0.84935	0.0062416	2.2047
CIRBP	0.389177	0.00624864	2.20421
PSMB9	0.365183	0.00625201	2.20398
CDC42BPB	-0.374364	0.00627908	2.2021
SIRT2	0.506936	0.00627965	2.20206
ANP32A	0.470913	0.00637844	2.19529
UBE2L3	0.399192	0.00639544	2.19413
FKBP2	-0.533668	0.00651246	2.18625
RPS14	0.389769	0.00667822	2.17534
SAMHD1	0.423716	0.00674319	2.17113
TAPBP	-0.363841	0.00676291	2.16987
PCMT1	0.242963	0.00678414	2.1685
DAPP1	-0.367842	0.0068077	2.167
RPL17	0.498982	0.00692817	2.15938
RAB5B	-0.368371	0.00696553	2.15705
EZR	0.479522	0.00719446	2.143
RNF40	0.879896	0.00721991	2.14147
GP5	-0.546727	0.00725278	2.1395
RPL22	0.419749	0.00729421	2.13702
CAPZA1	0.300605	0.00736606	2.13277
NECAP2	0.393916	0.00750421	2.12469
PRG2	-0.987088	0.00763025	2.11746
HSPB11	1.73169	0.00769656	2.1137
ADPRHL2	0.550133	0.00777654	2.10921
SH3GLB1	0.431557	0.00798702	2.09762
HNRNPR	0.429463	0.0080822	2.09247
RPL10	0.593779	0.00808728	2.0922
STRN	-0.417757	0.00820868	2.08573
STIP1	0.290137	0.00825193	2.08344
CCDC47	-0.61079	0.00887763	2.0517
EIF3A	0.319234	0.00893632	2.04884
MTPN	0.465427	0.0089662	2.04739
MDH1	0.309631	0.00934505	2.02942
PGK1	0.245574	0.00938559	2.02754
EIF3L	0.257357	0.00946085	2.02407
RPL10A	0.396831	0.00957519	2.01885
CTSA	0.357322	0.00972841	2.01196
PLCB2	0.308548	0.00976678	2.01025
CAPZB	0.252035	0.009773	2.00997
RPS25	0.491647	0.00994558	2.00237
ERLIN2	-0.335425	0.00997435	2.00112
TRPC6	-0.399311	0.0103024	1.98706
ACSS1	-0.427677	0.0103129	1.98662
PPP1CC	-0.308826	0.0103362	1.98564
DOK3	-0.430629	0.0103602	1.98463
RPS28	0.598972	0.0104208	1.9821
ARF6	0.346364	0.0104459	1.98105
SARNP	-0.46098	0.0106176	1.97397
EWSR1	0.454351	0.010654	1.97249
MAPRE1	0.393112	0.010982	1.95932
CDS2	-0.491064	0.0109931	1.95888
ARHGDIB	0.292121	0.0110493	1.95666
LCP1	0.498436	0.0111139	1.95413
UQCRH	0.842404	0.0111278	1.95359
GP1BB	-0.49655	0.0111909	1.95114
HNRNPA3	0.381674	0.0114145	1.94254
AZU1	-1.62876	0.011599	1.93558
RBM8A	0.654337	0.0116435	1.93391
EEF2	0.36165	0.0116497	1.93369
OPA1	-0.34969	0.0116653	1.9331
AIP	0.299508	0.0117612	1.92955
FAM107B	0.514721	0.0117946	1.92832
LRRFIP1	0.397353	0.0119392	1.92303
RAD23B	0.282737	0.0119396	1.92301
HP	-1.01914	0.0121296	1.91615
SPTB	-0.310733	0.0121317	1.91608
NDUFA8	0.512263	0.0121659	1.91486
MVP	0.407299	0.0122762	1.91094
ANXA2	0.485585	0.0123598	1.90799
EIF3B	0.241862	0.0124415	1.90513
TSTD1	-1.17717	0.0124621	1.90441
UBXN1	0.289008	0.0124875	1.90352
C19orf43	0.582497	0.0125561	1.90114
RPL36	0.36931	0.0125672	1.90076
PSMC1	0.257142	0.012724	1.89537
SCAMP4	-0.434233	0.0128033	1.89268
DNAJC13	-0.366171	0.0128138	1.89232
PAK2	0.271608	0.0129352	1.88823
SERPINB8	0.605095	0.0130937	1.88294
GIMAP1	0.41746	0.013109	1.88243
CREB1	0.760155	0.0131931	1.87965
EFHD2	0.643624	0.0133243	1.87536
ZYX	-0.420798	0.0133934	1.87311
KPNA1	-0.252168	0.0135049	1.86951
S100A6	0.444378	0.0135171	1.86912
GIMAP4	0.417865	0.0136448	1.86503
PDIA3	-0.269254	0.0138584	1.85829
POLR2E	0.563585	0.0138801	1.85761
PYHIN1	0.497147	0.013917	1.85646
FBP1	0.408136	0.0140051	1.85371
IQGAP1	0.462696	0.0142819	1.84521
C3	-0.4023	0.0144037	1.84153
SSBP1	0.341066	0.0144041	1.84151
PSMB10	0.409254	0.0144152	1.84118
TARDBP	0.310589	0.0145153	1.83817
VKORC1L1	-0.577748	0.0146275	1.83483
ATP6V1E1	0.464323	0.0147502	1.8312
TGFB1I1	-0.504725	0.0147636	1.83081
RPS3A	0.428987	0.0149992	1.82393
HSPA6	-0.311905	0.0150357	1.82288
TSPAN15	-0.422081	0.0150456	1.82259
HMGB2	0.471983	0.0154318	1.81158
TMED5	-0.343634	0.0155308	1.80881
VIM	0.486135	0.0157263	1.80337
PTRHD1	0.445334	0.0157975	1.80141
TESC	-0.487593	0.0159478	1.7973
ATP11B	-0.471417	0.0163773	1.78576
AP1G1	-0.272052	0.0164489	1.78386
GSDMD	0.44639	0.0167136	1.77693
2021-09-06	0.499793	0.0169668	1.7704
TBCA	0.461085	0.0170194	1.76906
CHMP6	-0.284724	0.0171855	1.76484
ENOPH1	0.826554	0.0172396	1.76347
PPA1	0.401988	0.0172672	1.76278
APBB1IP	0.499443	0.017377	1.76002
RPL13	0.526571	0.0174239	1.75885
CA2	-0.388149	0.0174605	1.75794
UBE2O	-0.315029	0.0175187	1.7565
FKBP5	0.355201	0.0178169	1.74917
CPNE3	-0.754936	0.0179362	1.74627
UPF1	0.403838	0.0179853	1.74508
GBP1	0.832921	0.0185399	1.73189
RPA1	0.480543	0.0188924	1.72371
S100A11	0.683379	0.018929	1.72287
B2M	0.505507	0.0190987	1.719
SEC63	-0.488539	0.0191097	1.71875
DNAJC8	0.340314	0.0191806	1.71714
SSR1	0.410829	0.0191969	1.71677
LMAN1	-0.250502	0.0192963	1.71453
ATP5I	0.567333	0.0193703	1.71286
DDX5	0.447813	0.0196282	1.70712
SUPT16H	0.540822	0.0198903	1.70136
CTTN	-0.536606	0.0199613	1.69981
ALOX5	-0.722593	0.020532	1.68757
SERPINE1	-0.370544	0.0206824	1.6844
TM9SF2	-0.426973	0.0208601	1.68068
SERBP1	0.377777	0.0208619	1.68065
GNB2	-0.322463	0.0208943	1.67997
LSP1	0.508675	0.0209103	1.67964
ANXA3	-1.2788	0.0209688	1.67843
PPP5C	0.21787	0.0210864	1.676
EHD4	0.259499	0.0211809	1.67406
SRSF3	0.537126	0.0212341	1.67297
PITRM1	-0.261762	0.0213044	1.67153
MAP2K1	0.385311	0.0215987	1.66557
CASP3	0.526277	0.021726	1.66302
STK4	0.260315	0.0218177	1.66119
ATP6V0C	-0.37553	0.0218436	1.66068
ADAR	0.379803	0.0218451	1.66065
NDUFB9	0.367482	0.021963	1.65831
TCEB2	0.298328	0.0221424	1.65478
YARS	0.292246	0.0226981	1.64401
CFAP20	1.34001	0.0228586	1.64095
CPNE1	-0.292701	0.0230228	1.63784
LAMA4	0.498455	0.0231383	1.63567
EDC4	0.302022	0.023221	1.63412
AHCYL2	-0.483232	0.0237032	1.62519
RPS20	0.318638	0.0238304	1.62287
HNRNPC	0.415759	0.0240777	1.61838
EIF2B1	0.302669	0.0247666	1.60613
INPP5D	0.279939	0.0257446	1.58931
ATP5F1	0.277938	0.0259368	1.58608
ANXA6	0.401833	0.0260455	1.58427
FNBP1	0.418662	0.0263756	1.5788
PBDC1	1.65098	0.026554	1.57587
STX4	-0.274539	0.0270056	1.56855
LDHA	0.21069	0.0271441	1.56633
ERP29	0.253603	0.0274272	1.56182
DDX39B	0.314641	0.0278305	1.55548
TMEM30A	-0.542136	0.0278944	1.55448
TREML1	-0.574724	0.0280386	1.55224
XPO7	-0.228307	0.0280806	1.55159
RPL3	0.303132	0.0280939	1.55139
AGK	0.957237	0.0283004	1.54821
ACAP2	0.248227	0.0283312	1.54774
RPN1	-0.244831	0.0284535	1.54586
ATP2C1	-0.390222	0.0284965	1.54521
CASP6	0.624944	0.0290304	1.53715
TPP1	0.249421	0.0292664	1.53363
SF3B6	0.454278	0.0294167	1.53141
PTGES3	0.270641	0.029596	1.52877
ARHGAP10	0.668846	0.029749	1.52653
CD99	-0.704902	0.029878	1.52465
CRKL	-0.350407	0.0299422	1.52372
ABCF1	0.308342	0.0304241	1.51678
ANO6	-0.298949	0.0306315	1.51383
MOB1A	0.454525	0.0307261	1.51249
ARL2	0.47581	0.030781	1.51172
RPS19	0.378099	0.0310019	1.50861
WDR11	-0.416682	0.0315377	1.50117
RTN3	-0.414224	0.0318268	1.49721
APEH	-0.314256	0.0323634	1.48995
DAD1	-0.298492	0.0325924	1.48688
SH3KBP1	0.380961	0.0329319	1.48238
RPL6	0.406819	0.0337028	1.47233
DRG2	0.318672	0.0337323	1.47195
AKR1A1	0.277409	0.0338257	1.47075
PPP3CA	0.187259	0.0339019	1.46978
ADH5	0.27566	0.0339595	1.46904
SCCPDH	-0.343488	0.0343243	1.4644
LTF	-1.70532	0.0343597	1.46395
CPT1A	-0.219486	0.0343964	1.46349
IDH3G	-0.351699	0.0344352	1.463
PTGS1	-0.431652	0.034479	1.46245
HMGN4	0.614559	0.0345091	1.46207
NME1	0.238429	0.0347279	1.45932
ARPC2	0.301387	0.0347828	1.45864
PROSC	0.228715	0.0353348	1.4518
ARHGDIA	0.428165	0.0355646	1.44898
HDGF	0.33091	0.0357048	1.44727
GDI2	0.185247	0.035755	1.44666
LSM4	0.564589	0.0361393	1.44202
UBE2V1	0.332581	0.0361898	1.44141
RPL26	0.303758	0.0363678	1.43928
ATP8A1	-0.365044	0.0365077	1.43762
RELA	-0.293569	0.0367517	1.43472
EIF3J	0.280461	0.0370214	1.43155
CD14	1.11009	0.0372615	1.42874
HSPA8	0.195058	0.0376156	1.42463
RPA2	0.426708	0.0383513	1.41622
TANGO2	-0.282059	0.0384572	1.41502
RAB37	-0.328263	0.0386787	1.41253
TNPO3	-0.414109	0.0387834	1.41135
PGRMC2	-0.373079	0.0388068	1.41109
FKBP8	0.286796	0.0392736	1.4059
TIPRL	0.284	0.0393587	1.40496
RPS3	0.34309	0.0395698	1.40264
CRIP1	0.721966	0.0397387	1.40079
FLOT2	-0.248672	0.0397585	1.40057
NNT	-0.210239	0.0400271	1.39765
ACIN1	0.537883	0.040068	1.3972
HEXB	0.316345	0.0402548	1.39518
ADAM10	-0.299232	0.040831	1.38901
TUBB1	-0.462225	0.041749	1.37935
RPL12	0.257162	0.0421212	1.3755
SFXN3	-0.216642	0.0422665	1.374
AIMP1	0.644716	0.0422927	1.37373
CAST	0.367013	0.0423139	1.37352
RAD50	0.476397	0.0425659	1.37094
RNASE3	-1.30751	0.0426097	1.37049
PDIA5	-0.398073	0.0432066	1.36445
NBEAL2	-0.23342	0.0438327	1.3582
GSTP1	0.194354	0.0441377	1.35519
RAC2	-0.316065	0.0442301	1.35428
BSG	-0.293033	0.0442825	1.35377
SLC25A5	-0.23677	0.044589	1.35077
UBE2I	0.292101	0.0447013	1.34968
HSP90AA1	0.255841	0.0448714	1.34803
INF2	-0.3668	0.0450974	1.34585
NEDD8	0.358387	0.0453036	1.34387
IKBKG	0.321459	0.0455927	1.3411
LYPLAL1	-0.39331	0.0456111	1.34093
CTSG	-0.988182	0.0456146	1.3409
UROD	-0.562955	0.0457096	1.33999
ETHE1	-0.273874	0.0461152	1.33616
GIT1	-0.201153	0.0466242	1.33139
MTM1	-0.370835	0.0466854	1.33082
FTH1	0.330472	0.0473688	1.32451
SMS	0.43148	0.0477225	1.32128
APOBR	0.431182	0.0478922	1.31973
PRDX2	0.321893	0.0479879	1.31887
NPM1	0.271347	0.0482863	1.31618
PADI4	-0.923558	0.0483084	1.31598
EIF4A1	0.242152	0.0486525	1.31289
IVD	-0.294066	0.0488096	1.31149
CD247	0.364095	0.0490879	1.30903
RTN4	-0.302102	0.0494771	1.3056
MAGT1	0.255883	0.0495015	1.30538
GNB2L1	0.308996	0.0495944	1.30457
GP9	-0.374267	0.0495992	1.30453
NCKIPSD	-0.340526	0.0497003	1.30364
MACF1	-0.169217	0.0499093	1.30182

## Sheet: PsOvsHC
	logFC	adj.P.Val	-log10p-value
EIF3M	0.906377	1.00447e-05	4.99806
RPLP2	0.864003	9.00333e-05	4.0456
SUB1	0.854497	0.000455845	3.34118
TXNL4A	0.894909	0.000674118	3.17126
RPS24	1.16267	0.000693829	3.15875
ABHD11	-0.732086	0.00076749	3.11493
HNRNPD	0.696073	0.000913842	3.03913
FUS	0.68785	0.000941395	3.02623
AIF1	1.28797	0.00101882	2.9919
SET	0.702605	0.00127587	2.89419
LYAR	0.733314	0.00128129	2.89235
COPS8	-0.553488	0.00153353	2.81431
S100A10	0.967828	0.00156382	2.80581
DNAJC9	0.56401	0.00157639	2.80234
EIF1AY	0.836881	0.00186436	2.72947
RBM39	0.701514	0.00194862	2.71027
PPCS	0.514562	0.00236946	2.62535
SAMD9	0.627961	0.00263177	2.57975
NCL	0.533933	0.0030829	2.51104
MTPN	0.572438	0.00327312	2.48504
EEF1A1P5	0.536495	0.00349845	2.45612
CROCC	0.808451	0.00401542	2.39627
RPS9	0.693919	0.00412254	2.38484
S100A4	0.617964	0.00427183	2.36939
RPL17	0.605219	0.00439339	2.3572
EIF5A	0.841892	0.00447729	2.34899
RANBP1	0.667004	0.00507836	2.29428
PPA1	0.593321	0.00513378	2.28956
ENO1	0.389985	0.00535093	2.27157
GAR1	0.722019	0.00591326	2.22817
CALM1	0.547151	0.00595561	2.22507
PITRM1	-0.377306	0.00610257	2.21449
CPNE2	-0.671123	0.00620069	2.20756
UQCRH	1.08096	0.00637965	2.1952
LSP1	0.53132	0.00665698	2.17672
HMGCL	-0.542126	0.00666742	2.17604
RANGAP1	0.602502	0.0067879	2.16826
SRP9	0.587256	0.00687311	2.16285
XRCC6	0.513809	0.00692368	2.15966
GP5	-0.645979	0.00705849	2.15129
RPS8	0.630264	0.00707852	2.15006
HSP90AB1	0.518208	0.0074591	2.12731
ARFGEF2	0.783692	0.00749029	2.1255
CTSD	0.44522	0.00763995	2.11691
SRSF2	0.744867	0.00769879	2.11358
IGHM	-0.644875	0.00819043	2.08669
CDIPT	-0.494464	0.00839181	2.07614
SSB	0.417346	0.00858869	2.06607
FLOT1	-0.407705	0.00906997	2.04239
MSN	0.371437	0.0102741	1.98826
HNRNPAB	0.407249	0.0103745	1.98403
ATXN10	0.56319	0.0106095	1.97431
SRSF1	0.617099	0.0106416	1.97299
SKP1	0.477627	0.0109876	1.9591
SAMHD1	0.43929	0.0110253	1.95761
VAT1	-0.737409	0.0115025	1.93921
VPS36	0.40785	0.0116827	1.93246
ART4	-0.597239	0.0118536	1.92615
ANK1	-0.497627	0.0120724	1.91821
M6PR	-0.812416	0.0121074	1.91695
IAH1	0.484848	0.0121121	1.91678
STMN1	1.01777	0.0122159	1.91307
RPS28	0.743809	0.0122207	1.9129
TOR4A	-0.511513	0.0124639	1.90435
ANP32A	0.485189	0.012507	1.90285
IGHA1	-0.477868	0.012736	1.89497
ACO1	-0.452987	0.0127925	1.89305
RPL23A	0.590418	0.0128128	1.89236
FN1	-0.490053	0.013088	1.88313
HMOX2	0.934963	0.0131031	1.88263
NFIB	-0.604559	0.0135079	1.86941
LGALS1	0.642761	0.0135255	1.86885
TBCA	0.570925	0.0137238	1.86253
SERPINE1	-0.484867	0.0138116	1.85976
DAPP1	-0.43945	0.013862	1.85817
EEF1D	0.397688	0.0139566	1.85522
COTL1	0.5939	0.0139799	1.85449
PDAP1	0.53211	0.0141817	1.84827
C19orf43	0.678985	0.0143332	1.84366
PDLIM2	0.940198	0.0146708	1.83355
HIST3H2BB	0.74561	0.0149984	1.82396
CTSB	0.831411	0.0151527	1.81951
TGFB1I1	-0.501327	0.0151916	1.8184
FKBP2	-0.6155	0.0155197	1.80912
PSME2	0.675296	0.0158371	1.80033
HPX	-0.767	0.0159396	1.79752
SARNP	-0.372347	0.0162576	1.78894
PABPN1	0.551933	0.0163005	1.7878
SNX6	0.477121	0.0167433	1.77616
AHNAK	0.530812	0.0171243	1.76639
CDC37	0.38969	0.0173912	1.75967
ARHGEF2	-0.356028	0.0177015	1.75199
EIF2B2	1.41118	0.0177028	1.75196
TPM2	0.832252	0.0179598	1.7457
GREB1L	-0.552979	0.0181092	1.7421
RPL10A	0.427232	0.0185406	1.73188
CDV3	0.369992	0.018707	1.728
RPS7	0.538321	0.0194122	1.71193
VKORC1L1	-0.718967	0.0194174	1.71181
VPS13C	-0.32783	0.0196774	1.70603
HBA1	-1.38073	0.0200109	1.69873
RPL4	0.37224	0.0202645	1.69326
MAVS	-0.519659	0.0205493	1.6872
CASP3	0.569961	0.0206411	1.68527
NUDC	0.313235	0.0210452	1.67685
CDC42BPB	-0.371741	0.021117	1.67537
GIMAP4	0.361225	0.0214691	1.66819
GIMAP1	0.380337	0.0217037	1.66347
HNRNPA3	0.357095	0.0217364	1.66281
PSM8	-0.294216	0.0219103	1.65935
CNP	-0.37649	0.0220275	1.65703
PYHIN1	0.518048	0.0224798	1.64821
MRPS36	-0.531089	0.0227309	1.64338
HMGB1	0.489946	0.0228088	1.6419
TAPBP	-0.395142	0.0228187	1.64171
EEF1B2	0.39539	0.0229391	1.63942
ATP2C1	-0.477239	0.0231405	1.63563
SCAMP4	-0.514846	0.0234201	1.63041
SH3GLB1	0.493715	0.0235289	1.6284
HBB	-1.43768	0.0241154	1.61771
TPT1	0.565346	0.0244172	1.6123
STIM1	-0.586547	0.0246998	1.60731
HNRNPA1	0.645681	0.0248187	1.60522
WBP2	-0.453616	0.0251653	1.5992
TPI1	0.357724	0.0251741	1.59905
DIAPH1	0.328234	0.0254632	1.59409
FAM107B	0.538871	0.0254682	1.594
TPP1	0.339929	0.0254734	1.59391
RAB5B	-0.381108	0.0256179	1.59146
NDUFB1	0.482299	0.0258291	1.58789
RPL28	0.325259	0.0260963	1.58342
MPST	-0.511201	0.0262687	1.58056
OTUB1	0.428947	0.026369	1.57891
MESDC2	0.477266	0.0264127	1.57819
RPL7	0.436863	0.0269912	1.56878
FBP1	0.48943	0.0271343	1.56648
HNRNPR	0.419552	0.0275335	1.56014
TSPAN15	-0.508493	0.0276547	1.55823
PRDX1	0.311215	0.0279092	1.55425
OPA1	-0.421343	0.0279548	1.55354
CTSA	0.353837	0.0280091	1.5527
RNF40	0.949601	0.028958	1.53823
UBE2O	-0.359578	0.0292826	1.53339
RPS14	0.373285	0.0294497	1.53092
PSME1	0.338705	0.0296529	1.52793
SYNCRIP	0.589328	0.03	1.52288
EZR	0.37438	0.030329	1.51814
DBI	0.78803	0.0303883	1.51729
LYPLAL1	-0.512018	0.0305428	1.51509
COX7A2	0.563079	0.03207	1.4939
RPL22	0.417187	0.0330118	1.48133
ME2	-0.379898	0.0330832	1.48039
AHCYL2	-0.553768	0.0347945	1.45849
RPL13	0.578249	0.035233	1.45305
STRN	-0.424504	0.0355124	1.44962
TCERG1	0.553918	0.0365492	1.43712
GP1BB	-0.503929	0.0366117	1.43638
B2M	0.577082	0.0370611	1.43108
SERPINH1	-0.358353	0.0374753	1.42625
ENOPH1	0.980851	0.0377182	1.42345
TMEM30A	-0.691315	0.0390149	1.40877
CHMP6	-0.309	0.0391463	1.40731
RPS12	0.602707	0.0396337	1.40194
ADAR	0.406368	0.0396587	1.40166
NFKB1	-0.422194	0.0397862	1.40027
C6orf25	-0.336675	0.039815	1.39995
RPLP0	0.385036	0.0402208	1.39555
LCP1	0.463769	0.0412581	1.38449
TM9SF2	-0.509227	0.0413627	1.38339
AP1S1	0.678799	0.0421277	1.37543
EIF3F	0.375215	0.0423817	1.37282
SRSF3	0.554664	0.0427392	1.36917
STK38	0.365953	0.0428644	1.3679
KRT6A	0.983935	0.0430086	1.36644
TARDBP	0.333948	0.0434787	1.36172
PSMB10	0.324441	0.0441621	1.35495
ERLIN2	-0.325469	0.0445312	1.35134
CDS2	-0.531535	0.0446502	1.35018
GBP1	0.945329	0.0449823	1.34696
AKR1A1	0.329543	0.0451891	1.34497
FIS1	-0.2685	0.0455983	1.34105
NDUFS1	-0.295745	0.0457877	1.33925
UBXN1	0.317696	0.0464017	1.33347
HSPB11	1.74919	0.0464271	1.33323
RPS20	0.313029	0.0468498	1.32929
RPS18	0.522056	0.0476425	1.32201
RPS25	0.428643	0.0479347	1.31935
RPL30	0.505278	0.0479941	1.31881
FKBP8	0.364156	0.048291	1.31613
CREB1	0.710182	0.0484837	1.3144
RPL26	0.352566	0.0484865	1.31438
SH3BGRL	0.29404	0.0485292	1.314
PRG2	-0.946581	0.0489041	1.31065
POLR2E	0.587575	0.0489754	1.31002
ATP11B	-0.534361	0.0490461	1.3094
NECAP2	0.393187	0.0490806	1.30909
EIF4H	0.380507	0.0494963	1.30543
EEF2	0.347548	0.0495151	1.30526
CCDC47	-0.613034	0.0498051	1.30273

## Sheet: PsAvsPsO
	logFC	adj.P.Val	-log10p-value	FC
BZW2	-0.605687	0.00171883	2.76477	0.657159
M6PR	0.782706	0.00195178	2.70957	1.72035
NDUFB7	0.595949	0.00199708	2.6996	1.51147
KRT6A	-1.42356	0.00270658	2.56758	0.37279
PPA1	-0.382668	0.00415241	2.3817	0.767018
COPS2	0.439441	0.00490034	2.30977	1.35608
SIRT2	0.428257	0.00771833	2.11248	1.34561
MESDC2	-0.349488	0.00776747	2.10972	0.784862
RPS5	-0.632131	0.00816723	2.08793	0.645223
LSM8	-0.563697	0.00833116	2.07929	0.676566
NRGN	-0.458848	0.00965629	2.01519	0.727567
SUGT1	-0.37474	0.0110123	1.95812	0.771244
CTPS1	-0.282528	0.0123345	1.90888	0.822149
SEC61B	-0.405318	0.0129902	1.88638	0.75507
SCP2	0.292994	0.0145474	1.83721	1.22518
IGHA1	0.52745	0.0148243	1.82902	1.44138
UBE2V2	0.333659	0.016071	1.79396	1.26021
HTATSF1	-0.438541	0.0175209	1.75644	0.73788
SYNE1	0.426873	0.0178448	1.74849	1.34432
CHD4	0.403994	0.0184699	1.73354	1.32317
LRMP	0.757303	0.019358	1.71314	1.69033
EIF3F	-0.363066	0.0207394	1.6832	0.77751
ABHD11	0.430712	0.0209832	1.67813	1.3479
PPP6R1	-0.476775	0.0216079	1.66539	0.718582
NAA50	0.677441	0.0220444	1.6567	1.5993
EEA1	0.410921	0.0224855	1.6481	1.32953
EIF5	0.254171	0.0226325	1.64527	1.19265
UBE2M	0.295876	0.0228233	1.64162	1.22763
COX7A2	0.443416	0.0230423	1.63747	1.35982
AP1S2	-0.330618	0.0236567	1.62605	0.795196
CAT	-0.28039	0.0237213	1.62486	0.823369
RAB5A	-0.336193	0.0238546	1.62243	0.792129
KRT14	-0.818059	0.0246397	1.60837	0.567204
ORAI1	-0.500414	0.0261254	1.58294	0.706904
SF3B6	0.442603	0.0268652	1.57081	1.35905
ARF6	0.259347	0.0271389	1.56641	1.19694
SLC25A11	0.548345	0.027452	1.56143	1.46241
NUDT5	0.272103	0.0295428	1.52955	1.20757
UBA3	0.326457	0.0304056	1.51705	1.25393
PRAF2	0.300385	0.0304933	1.5158	1.23147
ADPRHL2	0.344848	0.0319227	1.4959	1.27002
RPS2	0.38291	0.0322121	1.49198	1.30397
CYTH1	-0.276812	0.033477	1.47525	0.825413
SPCS3	0.221233	0.0354942	1.44984	1.16573
PLXNB2	-0.300571	0.0368142	1.43398	0.811931
NDUFA5	-0.450655	0.0368608	1.43344	0.731711
DDX23	0.336618	0.0388581	1.41052	1.26279
GOLPH3	0.380914	0.0407113	1.39029	1.30217
TXNRD1	0.238058	0.0439487	1.35705	1.1794
OCIAD1	0.266407	0.0444752	1.35188	1.20281
LPGAT1	-0.641789	0.0446691	1.34999	0.640918
IPO7	0.259743	0.0449235	1.34753	1.19727
PLGRKT	-0.395096	0.0454961	1.34203	0.760439
VTN	-0.319804	0.0478718	1.31992	0.801179
BOLA2	0.265871	0.0484618	1.3146	1.20236
IARS	-0.237504	0.0487334	1.31217	0.848211
GLRX5	-0.434038	0.0490356	1.30949	0.740187
SH3KBP1	0.341943	0.0492291	1.30778	1.26746
CD63	-0.259586	0.0495069	1.30533	0.835327
NCBP1	0.418967	0.0497496	1.30321	1.33697

## Sheet: PsAvsHC
	logFC	adj.P.Val	-log10p-value	FC
EIF3M	0.93571	4.95485e-05	4.30497	1.91283
S100A10	1.02964	8.98846e-05	4.04631	2.04151
MAVS	-0.697611	0.000210965	3.67579	0.616593
RPLP2	0.79063	0.000260839	3.58363	1.72983
EIF1AY	1.04949	0.000285185	3.54487	2.0698
AIF1	1.32452	0.000302105	3.51984	2.50449
COX7A2	1.00649	0.000343202	3.46445	2.00902
SIRT2	0.721065	0.000959368	3.01801	1.6484
GREB1L	-0.64817	0.000980357	3.00862	0.638089
TPM2	1.38034	0.00102891	2.98762	2.6033
PSME2	0.644587	0.00115288	2.93822	1.56329
NAA50	0.794792	0.00119267	2.92348	1.73483
S100A4	0.78307	0.00123728	2.90753	1.72079
GBP1	0.720514	0.00150741	2.82177	1.64777
SUB1	0.835063	0.00158914	2.79884	1.78393
SET	0.68098	0.00161403	2.79209	1.60323
FLOT1	-0.444261	0.00170123	2.76924	0.734961
C6orf25	-0.561742	0.00177151	2.75166	0.677483
CNP	-0.558742	0.00178143	2.74923	0.678894
SAMD9	0.710836	0.00197767	2.70385	1.63675
RPS24	1.011	0.00200249	2.69843	2.01531
RPS9	0.769463	0.00212358	2.67293	1.70464
HMGCL	-0.569199	0.00229482	2.63925	0.673991
HNRNPD	0.815198	0.00240214	2.6194	1.75954
RANBP1	0.702305	0.00255538	2.59254	1.6271
LYAR	0.744025	0.00257275	2.5896	1.67484
NDUFB1	0.719053	0.00258171	2.58809	1.6461
CTTN	-0.760132	0.00280016	2.55282	0.590442
SSB	0.530602	0.00281382	2.5507	1.44453
STMN1	0.680932	0.00325856	2.48697	1.60317
ZYX	-0.531927	0.00370923	2.43072	0.69163
TXNL4A	0.801074	0.00377187	2.42344	1.7424
MTHFR	0.708425	0.00380208	2.41998	1.63402
ACSL4	0.677551	0.00384143	2.41551	1.59942
SERPINB8	0.654702	0.00430841	2.36568	1.57429
AHNAK	0.723978	0.0043781	2.35871	1.65173
TPT1	0.770465	0.00449325	2.34744	1.70582
ABHD16A	-0.502787	0.00458815	2.33836	0.705742
VAT1	-0.831002	0.0045909	2.3381	0.562139
TPI1	0.397181	0.00482316	2.31667	1.31693
FUS	0.652604	0.00485537	2.31378	1.572
HBA1	-1.7903	0.00518785	2.28501	0.289111
DNAJC9	0.565599	0.00527251	2.27798	1.48
HBB	-1.92107	0.00528125	2.27726	0.264059
CDC37	0.435906	0.0055318	2.25713	1.35276
ARF6	0.476037	0.00577215	2.23866	1.39092
LRRFIP1	0.445101	0.00601941	2.22045	1.36141
CTSD	0.450004	0.00606977	2.21683	1.36604
RANGAP1	0.721197	0.00608539	2.21571	1.64855
GAR1	0.852872	0.00610473	2.21433	1.80609
MVP	0.388459	0.00622004	2.20621	1.30899
EIF4H	0.506676	0.00643691	2.19132	1.42077
HSP90AB1	0.378758	0.006657	2.17672	1.30022
ATXN10	0.609444	0.00675517	2.17036	1.52567
CAPZA1	0.376356	0.00684761	2.16446	1.29806
DNAJC13	-0.466605	0.00699301	2.15534	0.723666
MSN	0.394246	0.00699908	2.15496	1.31426
PSME1	0.52331	0.00711624	2.14775	1.43725
ADPRHL2	0.722557	0.00717388	2.14425	1.6501
SYNCRIP	0.754323	0.00736212	2.133	1.68684
SNX6	0.516614	0.00767662	2.11483	1.43059
NFIB	-0.685233	0.00768808	2.11418	0.621905
UBE2V1	0.433867	0.00776809	2.10969	1.35085
WARS	0.506514	0.00779165	2.10837	1.42061
ATP6V1E1	0.565361	0.00786938	2.10406	1.47976
ENO1	0.355014	0.00798735	2.0976	1.279
CIRBP	0.49691	0.00815093	2.08879	1.41119
PSMB9	0.417234	0.00815815	2.08841	1.33537
SF3B6	0.67558	0.00820667	2.08583	1.59724
NUDC	0.370474	0.00826869	2.08256	1.29278
NDUFB9	0.507169	0.00827141	2.08242	1.42126
EEF1A1P5	0.502332	0.00827932	2.08201	1.4165
LGALS1	0.611129	0.00843521	2.0739	1.52745
ANXA2	0.553413	0.00860566	2.06522	1.46755
SNAPIN	0.399684	0.00862382	2.0643	1.31922
RBM39	0.614284	0.00865538	2.06271	1.5308
RPS8	0.607462	0.00876359	2.05732	1.52358
EIF2S2	0.521068	0.00889971	2.05062	1.43502
CDV3	0.433917	0.00928059	2.03242	1.3509
C7orf55	0.523747	0.00958439	2.01844	1.43768
WBP2	-0.487177	0.0096149	2.01706	0.71342
HIST3H2BB	0.787132	0.00972567	2.01208	1.72564
STK38	0.454676	0.00973092	2.01185	1.37048
ACSS1	-0.449497	0.00979666	2.00892	0.732298
PPIA	0.420362	0.0099697	2.00132	1.33826
EZR	0.584663	0.0100032	1.99986	1.49969
RPA1	0.609823	0.0100578	1.9975	1.52607
EIF5A	0.790466	0.0103208	1.98629	1.72963
XRCC6	0.587471	0.0104645	1.98028	1.50261
PPCS	0.385412	0.010617	1.974	1.30623
KCNA2	-0.525673	0.0106687	1.97189	0.694635
RPL10	0.699842	0.0108838	1.96322	1.62433
EIF3A	0.39946	0.0108889	1.96302	1.31901
CDIPT	-0.463269	0.0109102	1.96217	0.725341
SH3KBP1	0.551933	0.0109267	1.96151	1.46605
C1QBP	0.570366	0.0109622	1.9601	1.4849
TOR4A	-0.397801	0.0111259	1.95367	0.759014
ANK1	-0.546721	0.0112422	1.94915	0.684574
ARFGEF2	0.81639	0.0113571	1.94473	1.76099
CALM1	0.44898	0.012116	1.91664	1.36507
RPL28	0.397798	0.0121162	1.91663	1.3175
PDLIM2	0.948239	0.0124913	1.90339	1.92952
NPC2	-0.546524	0.0125432	1.90159	0.684668
STRN	-0.41101	0.0125938	1.89984	0.752096
TRPC6	-0.409414	0.012632	1.89853	0.752929
PLSCR1	-0.717211	0.0130747	1.88357	0.608272
HNRNPA1	0.6607	0.01333	1.87517	1.58085
MRPS36	-0.541265	0.0134038	1.87277	0.687168
ART4	-0.756532	0.0145088	1.83837	0.591918
S100A6	0.548136	0.0145744	1.83641	1.4622
EFHD2	0.772369	0.0147383	1.83155	1.70807
HMGB1	0.602595	0.0148231	1.82906	1.51845
EEF1D	0.3771	0.0151337	1.82005	1.29873
TPD52L2	0.365806	0.0152423	1.81695	1.2886
ACO1	-0.461149	0.0152612	1.81641	0.726407
HEBP1	0.438625	0.0153708	1.8133	1.35531
GNB2	-0.401658	0.0158295	1.80053	0.756988
ARHGDIB	0.364674	0.01586	1.7997	1.28759
COTL1	0.593435	0.016048	1.79458	1.50883
PTGS1	-0.530532	0.0160517	1.79448	0.692299
C3	-0.414101	0.0162395	1.78943	0.750487
IQGAP1	0.548235	0.0163444	1.78663	1.4623
UBE2L3	0.46168	0.0166494	1.7786	1.37715
UBA3	0.415001	0.01682	1.77418	1.3333
LAMA4	0.597029	0.0171737	1.76514	1.5126
HMGN4	0.852537	0.0177224	1.75148	1.80567
COPS8	-0.434839	0.017733	1.75122	0.739777
HPX	-0.690894	0.0178732	1.7478	0.61947
DOK3	-0.52983	0.017883	1.74756	0.692636
SCP2	0.348469	0.017901	1.74712	1.27321
ADCY6	-0.588811	0.0181993	1.73994	0.664891
CD82	-0.362364	0.0183794	1.73567	0.777889
GP1BB	-0.48917	0.0184704	1.73352	0.712435
PDIA3	-0.344018	0.0186543	1.72922	0.787844
PREP	0.366764	0.0187485	1.72703	1.28946
HMOX2	0.837595	0.0189134	1.72323	1.78707
RPS12	0.633841	0.018986	1.72157	1.55169
ATP5F1	0.377268	0.0196481	1.70668	1.29888
STIM1	-0.537338	0.0201847	1.69498	0.689041
RAB37	-0.355828	0.020203	1.69458	0.781421
PGRMC2	-0.510738	0.020215	1.69433	0.701863
RPS7	0.52892	0.0202823	1.69288	1.44285
DIAPH1	0.362801	0.0203144	1.6922	1.28592
NECAP2	0.394645	0.0206011	1.68611	1.31462
SARNP	-0.549613	0.0206021	1.68609	0.683203
IGHM	-0.534722	0.0213708	1.67018	0.690292
RPS28	0.454134	0.021746	1.66262	1.36996
TUBB1	-0.520139	0.0218693	1.66017	0.697305
SRSF1	0.642182	0.0219193	1.65917	1.56069
CDS2	-0.450594	0.021954	1.65849	0.731741
HDGF	0.445935	0.0219907	1.65776	1.3622
LCP1	0.533103	0.0220461	1.65667	1.44704
TESC	-0.576398	0.0220881	1.65584	0.670636
CPNE2	-0.677513	0.0222234	1.65319	0.625242
LSM4	0.775964	0.0223574	1.65058	1.71233
RPS14	0.406254	0.0225764	1.64635	1.32524
RPL4	0.402858	0.0228151	1.64178	1.32212
MAPRE1	0.443025	0.0228468	1.64118	1.35945
SRP9	0.416133	0.0228751	1.64064	1.33435
SUPT16H	0.590457	0.0231237	1.63594	1.50572
EIF3L	0.305076	0.023577	1.62751	1.23548
PRG2	-1.0276	0.0236045	1.62701	0.490527
HNRNPAB	0.391187	0.0236072	1.62696	1.31147
TREML1	-0.559057	0.023671	1.62578	0.678746
DNAJC8	0.430939	0.0237252	1.62479	1.34811
RAB5B	-0.355635	0.0237294	1.62471	0.781526
SSBP1	0.403595	0.0237982	1.62346	1.3228
RPS5	-0.537484	0.0239551	1.6206	0.688971
AIP	0.347715	0.0242603	1.6151	1.27254
VPS13C	-0.294477	0.024681	1.60764	0.815368
PSMA4	0.389892	0.0247825	1.60585	1.3103
NDUFA8	0.555797	0.0250377	1.60141	1.46998
VIM	0.573767	0.0252558	1.59764	1.48841
HNRNPR	0.439375	0.0252898	1.59705	1.35602
MPST	-0.518056	0.0257924	1.58851	0.698312
EIF3B	0.293251	0.0258424	1.58767	1.2254
RPS25	0.554651	0.0261291	1.58288	1.46881
KCTD12	0.402291	0.0261353	1.58277	1.3216
PSMB10	0.494066	0.0261617	1.58233	1.40841
PPP1CC	-0.345746	0.0262984	1.58007	0.786901
STK4	0.317422	0.0265218	1.5764	1.2461
RTN3	-0.365537	0.0267564	1.57257	0.77618
ARHGEF2	-0.335849	0.0267745	1.57228	0.792318
NCL	0.48675	0.0270606	1.56766	1.40129
CD99	-0.947456	0.027598	1.55912	0.518546
EXOC8	0.822459	0.0276442	1.5584	1.76842
RPL7	0.46002	0.0280177	1.55257	1.37556
NUDT5	0.396931	0.028648	1.54291	1.3167
PABPN1	0.572517	0.0287475	1.5414	1.48712
NDUFS1	-0.322257	0.0291402	1.53551	0.799818
ME2	-0.343186	0.029154	1.5353	0.788298
HMGB2	0.536959	0.0294079	1.53154	1.45091
INF2	-0.436195	0.0296643	1.52777	0.739081
ANO6	-0.363117	0.0296748	1.52761	0.777483
PLCB2	0.348503	0.0296969	1.52729	1.27324
RPS3A	0.503475	0.0297196	1.52696	1.41762
RPL36	0.420851	0.0298043	1.52572	1.33872
RPL23A	0.557577	0.0299006	1.52432	1.4718
ARHGAP10	0.819447	0.0299736	1.52326	1.76473
PRKCQ	0.411926	0.0301148	1.52122	1.33046
CTSB	0.591724	0.0302236	1.51965	1.50705
CD247	0.477793	0.0302417	1.51939	1.39261
IAH1	0.390598	0.0302653	1.51905	1.31094
NCBP1	0.453717	0.0302842	1.51878	1.36956
RAD50	0.51203	0.0304596	1.51628	1.42606
TOM1L2	0.71801	0.0310494	1.50795	1.64491
GLOD4	0.410536	0.031064	1.50774	1.32918
CAST	0.402053	0.0313139	1.50426	1.32139
PRDX1	0.299052	0.0313159	1.50424	1.23034
CROCC	0.832263	0.0316124	1.50014	1.78048
FAM107B	0.490571	0.0318368	1.49707	1.405
PPM1G	0.77401	0.0320196	1.49458	1.71002
EEF2	0.375753	0.0320578	1.49407	1.29752
PSM8	-0.273009	0.0321541	1.49276	0.827591
APBB1IP	0.583855	0.0322935	1.49088	1.49885
MFN2	-0.362957	0.0323526	1.49009	0.777569
SAMHD1	0.408142	0.033	1.48149	1.32698
CTSA	0.360808	0.0332251	1.47853	1.28414
LMAN1	-0.296417	0.033257	1.47812	0.814272
SH3BGRL	0.32842	0.0333242	1.47724	1.25564
FKBP2	-0.451836	0.0334055	1.47618	0.731112
RBM8A	0.687481	0.0334589	1.47549	1.61047
S100A11	0.688218	0.0335135	1.47478	1.61129
CPT1A	-0.28222	0.0338271	1.47074	0.822325
EEF1B2	0.386769	0.0338369	1.47061	1.30746
IVD	-0.390794	0.0345491	1.46156	0.76271
PTRHD1	0.467677	0.0346211	1.46066	1.38288
LDHB	0.397162	0.0349007	1.45717	1.31692
PDLIM5	-0.338105	0.0350423	1.45541	0.791079
GIMAP4	0.474506	0.0351065	1.45461	1.38944
SYNE1	0.40476	0.0351349	1.45426	1.32387
INPP5D	0.355623	0.0358222	1.44585	1.27954
SKP1	0.379619	0.0362593	1.44058	1.301
KPNA1	-0.28504	0.0365719	1.43685	0.820719
IKBKG	0.417795	0.0369887	1.43193	1.33588
EIF3J	0.30187	0.037054	1.43116	1.23274
CDC42BPB	-0.376988	0.0371913	1.42956	0.770044
VPS36	0.347743	0.0372467	1.42891	1.27257
PCMT1	0.250901	0.0376798	1.42389	1.18995
EWSR1	0.485572	0.0377248	1.42337	1.40014
GP5	-0.447474	0.0378781	1.42161	0.733326
NEDD8	0.382538	0.0381561	1.41844	1.30363
RPL10A	0.36643	0.0381568	1.41843	1.28916
OTUB1	0.377701	0.0382977	1.41683	1.29927
PGK1	0.255611	0.0386945	1.41235	1.19384
ATP5I	0.674983	0.0389087	1.40995	1.59658
IST1	0.341663	0.0393649	1.40489	1.26722
NUCB2	0.35087	0.0401592	1.39621	1.27533
NDUFB7	0.381056	0.0404744	1.39282	1.30229
FKBP5	0.352098	0.0405279	1.39225	1.27642
CARS2	-0.399843	0.0408253	1.38907	0.757941
PYHIN1	0.476245	0.0412388	1.38469	1.39112
TMED5	-0.340662	0.0415747	1.38117	0.789679
RAB13	-0.369197	0.0419642	1.37712	0.774213
PSMC1	0.26632	0.0420536	1.3762	1.20274
RPL22	0.422311	0.0424732	1.37188	1.34007
ACAA2	0.394143	0.0433295	1.36322	1.31416
TRIM58	-0.428873	0.0434249	1.36226	0.742842
EIF2B2	1.16475	0.043473	1.36178	2.24195
SH3GLB1	0.369399	0.0434886	1.36162	1.29181
RPL13	0.474893	0.0435816	1.3607	1.38982
CPNE3	-0.875859	0.0436024	1.36049	0.544929
APOBR	0.428265	0.043905	1.35749	1.34561
YARS	0.305423	0.0439177	1.35736	1.23578
CAPZB	0.257426	0.0441636	1.35494	1.19534
MDH1	0.320898	0.0441914	1.35466	1.24911
PSMD5	0.272116	0.0442344	1.35424	1.20758
GIMAP1	0.454583	0.0445147	1.3515	1.37039
TANGO2	-0.358003	0.0447252	1.34945	0.780244
HSPB11	1.7142	0.0448722	1.34802	3.28114
HNRNPA3	0.406252	0.045105	1.34578	1.32524
PRDX5	0.315838	0.0451249	1.34558	1.24473
MAP2K1	0.366364	0.0452729	1.34416	1.2891
ERLIN2	-0.34538	0.0453348	1.34357	0.787101
ANP32A	0.456638	0.0454032	1.34291	1.37234
PDAP1	0.429874	0.045512	1.34187	1.34712
HNRNPC	0.450111	0.0462392	1.33499	1.36615
EIF4A1	0.27493	0.0465427	1.33215	1.20994
TSPAN33	0.643375	0.0468843	1.32897	1.56198
CREB1	0.810129	0.0469912	1.32798	1.75337
DDX5	0.495588	0.0474001	1.32422	1.40989
2021-09-06	0.499623	0.047505	1.32326	1.41384
SPTB	-0.291902	0.0475573	1.32278	0.816824
HTATSF1	-0.345341	0.0478974	1.31969	0.787122
ADD3	0.329229	0.0481286	1.3176	1.25634
TRA2B	0.356541	0.0487877	1.31169	1.28035
PAK2	0.253665	0.0488994	1.3107	1.19223
ITGA5	-0.290202	0.0489009	1.31068	0.817788
TAPBP	-0.33254	0.0489149	1.31056	0.794137
SERBP1	0.434478	0.0490276	1.30956	1.35142
TSPAN15	-0.335669	0.0492056	1.30799	0.792417
